# Supplementary material for: Impact of Serum Phosphate on Hemoglobin Level: A Longitudinal Analysis on a Large Cohort of Dialysis Patients
Source: J Clin Med. 2024 Sep 24;13(19):5657. doi: 10.3390/jcm13195657 (PMC11477030; doi:10.3390/jcm13195657)
Supplement: Supplementary file 1 [file jcm-13-05657-s001.zip]

Archive with 1 entries (1 files):
- jcm-3214299-supplementary.pdf
